# Supplementary material for: Effects of aging and valence on emotional response inhibition: conclusions from a novel stop-signal task
Source: Front Psychol. 2025 Apr 9;16:1568492. doi: 10.3389/fpsyg.2025.1568492 (PMC12020514; doi:10.3389/fpsyg.2025.1568492)
Supplement: Supplementary file 2 [file Supplementary_file_1.xlsx]

## Sheet: SST_Stimuli_Valence_Arousal_Rat
Table S3. Stop-signal task image valence and arousal and valence ratings as used in "Effects of aging and valence on emotional response inhibition: Conclusions from a novel stop-signal task" (Waring & Hartling, 2025). Values reported as published in the Open Affective Standardized Image Set (OASIS; Kurdi, Lozano, & Banaji, 2017) and Geneva Affective PicturE Database (GAPED; Dan-Glauser & Scherer,…
Valence_Group	Task_Group	OASIS_ID	Filename	Category	Source	Reference	Valence_mean	Valence_SD	Arousal_mean	Arousal_SD
PracticeNeg	PracStopNeg	I115	Car-2.jpg	Object	Pixabay	OASIS	3.9208	1.0925	2.8738	1.5698
PracticeNeg	PracStopNeg	I136	Cat-7.jpg	Animal	Wikipedia	OASIS	3.3235	1.2599	4.4059	1.5759
PracticeNeg	PracStopNeg	I150	Cemetery-5.jpg	Scene	Pixabay	OASIS	2.5098	1.2247	4.703	1.8305
PracticeNeg	PracStopNeg	I735	Shark-10.jpg	Animal	Wikipedia	OASIS	3.2376	1.1502	4.466	1.6198
PracticeNeg	PracStopNeg	I768	Snake-2.jpg	Animal	Wikipedia	OASIS	3.0784	1.4398	4.2574	1.9165
PracticePos	PracStopNeg	I141	Cat-12.jpg	Animal	Wikipedia	OASIS	5.1852	1.2391	3.3846	1.7197
PracticePos	PracStopNeg	I218	Dessert-1.jpg	Object	Pixabay	OASIS	5.3333	1.1199	3.4059	1.6443
PracticePos	PracStopNeg	I359	Food-6.jpg	Object	Pixabay	OASIS	5.6569	0.99	3.6733	1.7442
PracticePos	PracStopNeg	I462	Lake-8.jpg	Scene	Flickr/James Wheeler	OASIS	6.2059	0.9156	3.9604	1.8597
PracticePos	PracStopNeg	I810	Sunset-1.jpg	Scene	Pixabay	OASIS	6.0686	1.0366	3.7723	1.8648
PracticeNeg	PracStopPos	I24	Animal-carcass-3.jpg	Animal	Wikipedia	OASIS	2.75	1.3612	4.4231	2.0274
PracticeNeg	PracStopPos	I282	Dog-attack-1.jpg	Animal	Wikipedia	OASIS	2.8519	1.4457	4.5865	1.8254
PracticeNeg	PracStopPos	I320	Fire-3.jpg	Scene	Pixabay	OASIS	2.0556	1.1177	4.5192	2.024
PracticeNeg	PracStopPos	I771	Snake-5.jpg	Animal	Wikipedia	OASIS	2.901	1.3454	4.3981	1.8542
PracticeNeg	PracStopPos	I772	Snake-6.jpg	Animal	Wikipedia	OASIS	3.1089	1.4206	4.233	1.8901
PracticePos	PracStopPos	I60	Beach-2.jpg	Scene	Pixabay	OASIS	6.3235	0.9351	4.1386	1.8656
PracticePos	PracStopPos	I224	Dessert-7.jpg	Object	Pixabay	OASIS	5.4537	1.1223	3.1346	1.7848
PracticePos	PracStopPos	I263	Dog-13.jpg	Animal	Flickr/Waldo Jaquith	OASIS	5.8529	1.138	4.0594	1.7368
PracticePos	PracStopPos	I255	Dog-5.jpg	Animal	Pixabay	OASIS	5.9406	1.0754	4.6699	1.8385
PracticePos	PracStopPos	I348	Flowers-5.jpg	Object	Pixabay	OASIS	5.6337	1.12	3.4854	1.6201
negative	1		A123.bmp	Animal	GAPED	GAPED	1.5553	1.5407	4.3388	1.7101
negative	1	I229	Destruction-6.jpg	Scene	Pixabay	OASIS	2.0099	1.1874	4.0971	2.1306
negative	1	I231	Destruction-8.jpg	Scene	Pixabay	OASIS	2.2353	1.1361	4.2277	1.7657
negative	1	I309	Feces-1.jpg	Object	Wikipedia	OASIS	2.1373	1.0344	3.0693	1.9455
negative	1	I324	Fire-7.jpg	Scene	Pixabay	OASIS	1.7426	0.9017	4.6019	2.088
negative	1	I363	Frustrated-pose-2.jpg	Person	Pixabay	OASIS	2.6373	0.865	3.4851	1.659
negative	1	I379	Garbage-dump-1.jpg	Scene	Pixabay	OASIS	2.1961	0.9753	2.8614	1.7206
negative	1	I381	Garbage-dump-3.jpg	Scene	Pixabay	OASIS	2	1.0245	3.4653	1.7976
negative	1	I411	Gun-1.jpg	Object	Pixabay	OASIS	2.7327	1.4757	4.0194	1.8838
negative	1	I439	Injury 3.jpg	Person	Pixabay	OASIS	1.9706	0.9276	4.703	1.9367
negative	1	I453	Knife-1.jpg	Object	Pixabay	OASIS	3.2451	1.2141	3.6238	1.7079
negative	1	I645	Pollution-1.jpg	Scene	Pixabay	OASIS	2.4752	1.3311	3.6214	1.853
negative	1	I650	Prison-2.jpg	Object	Pixabay	OASIS	2.6204	1.1818	3.1827	1.6824
negative	1	I729	Shark-4.jpg	Animal	Pixabay	OASIS	3.0792	1.1197	4.6117	1.8162
negative	1		Sn002.bmp	Animal	GAPED	GAPED	2.6541	2.8119	5.1062	1.5827
negative	1	I769	Snake-3.jpg	Animal	Wikipedia	OASIS	2.9118	1.3795	4.5743	1.9614
negative	1		Sp097.bmp	Animal	GAPED	GAPED	0.9142	1.2852	4.8962	1.9306
negative	1		Sp125.bmp	Animal	GAPED	GAPED	0.9897	1.1515	4.8258	1.5295
negative	1	I827	Thunderstorm-3.jpg	Scene	Pixabay	OASIS	3.9604	1.3261	4.6796	1.7445
negative	1	I889	Wolf-2.jpg	Animal	Flickr/Tambako The Jaguar	OASIS	3.0882	1.3431	4.6733	1.6193
positive	1	I62	Beach-4.jpg	Scene	Wikipedia	OASIS	5.9259	0.9735	3.625	1.7415
positive	1	I66	Beach-8.jpg	Scene	Pixabay	OASIS	5.8529	1.0088	3.8911	1.8863
positive	1	I75	Bird-2.jpg	Animal	Pixabay	OASIS	5.4752	1.1009	3.699	1.5456
positive	1	I99	Building-1.jpg	Scene	Pixabay	OASIS	5.037	1.4847	3.2019	1.7481
positive	1	I132	Cat-3.jpg	Animal	Pixabay	OASIS	6	1.1191	4.2212	1.9002
positive	1	I260	Dog-10.jpg	Animal	Pixabay	OASIS	5.6471	0.9403	3.8812	1.6631
positive	1	I252	Dog-2.jpg	Animal	Pixabay	OASIS	5.901	1.0345	4.3981	1.635
positive	1	I335	Fireworks-2.jpg	Scene	Pixabay	OASIS	6.2745	0.9028	4.9802	1.7434
positive	1	I339	Fireworks-6.jpg	Scene	Wikipedia	OASIS	6.1078	0.9841	4.7822	1.5975
positive	1	I346	Flowers-3.jpg	Object	Pixabay	OASIS	5.7921	1.0983	3.7087	1.8451
positive	1	I404	Grass-6.jpg	Scene	Pixabay	OASIS	5.1584	1.0745	2.8544	1.7955
positive	1	I430	Happy-pose-3.jpg	Scene	Wikipedia	OASIS	5.7426	0.9864	3.932	1.6702
positive	1	I434	Horse-1.jpg	Animal	Pixabay	OASIS	5.9352	1.0526	3.7212	1.7149
positive	1	I464	Lake-10.jpg	Scene	Flickr/James Wheeler	OASIS	6.1471	1.0088	3.8119	1.8746
positive	1	I467	Lake-13.jpg	Scene	Flickr/James Wheeler	OASIS	6.1667	0.9811	3.7212	1.9876
positive	1	I459	Lake-5.jpg	Scene	Pixabay	OASIS	5.9505	1.0618	4.301	1.8778
positive	1		P067.bmp	Scene	GAPED	GAPED	6.9116	0.1589	0.8539	2.0055
positive	1	I675	Rollercoaster-1.jpg	Scene	Wikipedia	OASIS	5.4455	1.204	4.7087	1.582
positive	1	I705	Sailing-2.jpg	Scene	Wikipedia	OASIS	5.3039	1.0224	4.5644	1.4382
positive	1	I792	Soup-1.jpg	Object	Pixabay	OASIS	5.0495	0.9421	2.9806	1.6087
negative	2	I27	Animal-carcass-6.jpg	Animal	Wikipedia	OASIS	2.3981	1.4721	4.7212	2.1742
negative	2	I83	Bloody-knife-2.jpg	Object	Flickr/Steven Depolo	OASIS	2.2574	1.1014	3.9029	1.9927
negative	2	I117	Car-accident-2.jpg	Object	Pixabay	OASIS	1.9722	1.0089	4.0865	1.8387
negative	2	I168	Cockroach-3.jpg	Animal	Pixabay	OASIS	2.451	1.3097	3.9406	2.068
negative	2	I227	Destruction-4.jpg	Scene	Pixabay	OASIS	1.8426	0.9389	3.9327	2.0634
negative	2	I228	Destruction-5.jpg	Scene	Pixabay	OASIS	2.1485	1.0806	3.8058	1.8997
negative	2	I303	Explosion-2.jpg	Scene	Pixabay	OASIS	2.3762	1.5802	4.9903	1.9276
negative	2	I407	Graveyard-2.jpg	Scene	Wikipedia	OASIS	3.2772	1.1412	3.5728	1.7965
negative	2	I416	Gun-6.jpg	Object	Pixabay	OASIS	2.8416	1.5148	3.9612	1.9399
negative	2	I421	Hallway-1.jpg	Scene	Wikipedia	OASIS	2.6111	1.126	3.375	1.9468
negative	2	I437	Injury 1.jpg	Person	Pixabay	OASIS	1.9706	0.9996	4.5347	1.9056
negative	2	I442	Jail-1.jpg	Scene	Pixabay	OASIS	2.2255	0.974	3.7327	1.777
negative	2	I636	Plane-crash-1.jpg	Object	Pixabay	OASIS	2.598	1.322	4.0099	1.7058
negative	2	I697	Sad pose 1.jpg	Person	Pixabay	OASIS	2.8824	1.0176	3.6733	1.436
negative	2		Sn035.bmp	Animal	GAPED	GAPED	3.2513	2.1098	4.2052	1.897
negative	2		Sn103.bmp	Animal	GAPED	GAPED	3.4475	1.687	4.4559	1.19
negative	2		Sp146.bmp	Animal	GAPED	GAPED	1.9249	1.8445	4.8878	2.2337
negative	2	I793	Spider-1.jpg	Animal	Pixabay	OASIS	3.0686	1.4776	4.0198	1.913
negative	2	I848	Tornado-1.jpg	Scene	Pixabay	OASIS	2.098	1.1126	5.0594	1.9174
negative	2	I857	Volcano-2.jpg	Scene	Pixabay	OASIS	2.6373	1.5466	5.2376	1.638
positive	2	I65	Beach-7.jpg	Scene	Pixabay	OASIS	6.0686	0.9674	4.3069	1.6837
positive	2	I79	Birthday-1.jpg	Scene	Pixabay	OASIS	5.7843	0.9505	3.4554	1.6342
positive	2	I143	Cat-14.jpg	Animal	Skeezix Scratching Post	OASIS	5.7059	1.1569	4.0099	1.7175
positive	2	I178	Cold-8.jpg	Object	Pixabay	OASIS	5.5248	1.1627	3.4854	1.6854
positive	2	I222	Dessert-5.jpg	Object	Pixabay	OASIS	5.5347	0.9007	3.8641	1.6748
positive	2	I261	Dog-11.jpg	Animal	Pixabay	OASIS	5.6574	1.0604	3.6346	1.6373
positive	2	I253	Dog-3.jpg	Animal	Pixabay	OASIS	5.7451	1.0117	3.5248	1.6285
positive	2	I257	Dog-7.jpg	Animal	Pixabay	OASIS	5.6569	1.0854	3.9703	1.797
positive	2	I291	Elephant-1.jpg	Animal	Pixabay	OASIS	5.8627	0.9753	4.3861	1.5619
positive	2	I340	Fireworks-7.jpg	Scene	Wikipedia	OASIS	5.7525	1.1437	4.4466	1.5887
positive	2	I356	Food-3.jpg	Object	Pixabay	OASIS	5.3039	1.0321	2.8416	1.6657
positive	2	I357	Food-4.jpg	Object	Pixabay	OASIS	5.6111	0.9651	3.4231	1.8312
positive	2	I375	Galaxy-5.jpg	Scene	Pixabay	OASIS	5.6139	0.9795	4.4175	1.763
positive	2	I457	Lake-3.jpg	Scene	Pixabay	OASIS	5.963	0.9265	3.2212	1.9655
positive	2	I472	Lamb-1.jpg	Animal	Pixabay	OASIS	5.7549	0.9589	3.9505	1.7457
positive	2		P111.bmp	Object	GAPED	GAPED	6.4195	1.1809	1.6162	1.5953
positive	2	I611	Parasailing-3.jpg	Scene	Pixabay	OASIS	5.1386	1.1492	4.2718	1.658
positive	2	I617	Performance-1.jpg	Scene	Pixabay	OASIS	5.5743	1.0895	3.8641	1.721
positive	2	I747	Sidewalk-4.jpg	Object	Pixabay	OASIS	5.4608	1.0961	3.3861	1.5554
positive	2	I809	Sunflower-1.jpg	Scene	Pixabay	OASIS	5.8713	1.0739	3.8252	1.7736
negative	3	I116	Car-accident-1.jpg	Object	Pixabay	OASIS	2.1471	0.927	4.099	1.735
negative	3	I122	Car-crash-3.jpg	Scene	Wikipedia	OASIS	2.0294	0.826	4.6634	1.7221
negative	3	I169	Cockroach-4.jpg	Animal	Pixabay	OASIS	2.2843	1.2378	3.9406	2.0872
negative	3	I233	Destruction-10.jpg	Scene	Pixabay	OASIS	2.099	1.0441	3.5922	1.9676
negative	3	I306	Explosion-5.jpg	Scene	Pixabay	OASIS	1.8235	1.3005	5.4554	1.7974
negative	3	I307	Explosion-6.jpg	Scene	Pixabay	OASIS	2.2574	1.2462	4.8155	1.9033
negative	3	I314	Fence-4.jpg	Object	Pixabay	OASIS	2.8824	1.1017	3.1584	1.5539
negative	3	I319	Fire-2.jpg	Scene	Pixabay	OASIS	1.963	1.2525	4.6827	1.9818
negative	3	I326	Fire-9.jpg	Scene	Pixabay	OASIS	1.4706	0.7407	5.1485	1.8888
negative	3	I343	Flood-3.jpg	Scene	Pixabay	OASIS	2.2941	1.1569	4.2871	1.7455
negative	3	I368	Frustrated-pose-7.jpg	Person	Wikipedia	OASIS	2.6961	1.0127	3.25	1.5529
negative	3	I380	Garbage-dump-2.jpg	Scene	Pixabay	OASIS	1.6019	0.7847	3.7788	1.9556
negative	3	I413	Gun-3.jpg	Object	Pixabay	OASIS	2.9706	1.5508	4.0297	1.682
negative	3	I418	Gun-8.jpg	Object	Pixabay	OASIS	3.0792	1.4538	3.9417	1.7025
negative	3	I591	Opossum-1.jpg	Animal	Pixabay	OASIS	3.2843	1.2772	4.0693	1.7903
negative	3	I727	Shark-2.jpg	Animal	Pixabay	OASIS	3.6569	1.4792	4.5644	1.5647
negative	3		Sn004.bmp	Animal	GAPED	GAPED	2.4805	1.8081	3.8739	2.499
negative	3		Sp117.bmp	Animal	GAPED	GAPED	2.2252	1.5442	3.9427	1.9796
negative	3	I847	Toilet-4.jpg	Object	Pixabay	OASIS	2.5347	1.213	3.1553	1.7643
negative	3	I873	Weapon-1.jpg	Object	Wikipedia	OASIS	2.8426	1.3819	3.7981	1.7757
positive	3	I74	Bird-1.jpg	Animal	Pixabay	OASIS	5.9074	1.0096	3.0096	1.7376
positive	3	I138	Cat-9.jpg	Animal	Pixabay	OASIS	5.3333	1.3395	3.6058	1.7539
positive	3	I170	Coffee-1.jpg	Object	Pixabay	OASIS	5.549	1.0957	3.802	1.7089
positive	3	I254	Dog-4.jpg	Animal	Pixabay	OASIS	6.2037	0.9547	3.9612	1.8573
positive	3	I258	Dog-8.jpg	Animal	Pixabay	OASIS	5.4314	1.3388	4.3861	1.6791
positive	3	I345	Flowers-2.jpg	Object	Pixabay	OASIS	5.951	1.0472	3.4554	1.7918
positive	3	I351	Flowers-8.jpg	Object	Pixabay	OASIS	5.9118	0.9658	3.703	1.7061
positive	3	I374	Galaxy-4.jpg	Scene	Pixabay	OASIS	5.4314	1.2389	4.4554	1.9054
positive	3	I377	Galaxy-7.jpg	Scene	Pixabay	OASIS	6.0648	1.0347	4.5	2.0432
positive	3	I466	Lake-12.jpg	Scene	Flickr/James Wheeler	OASIS	6.3762	0.8701	4.7282	1.7612
positive	3	I461	Lake-7.jpg	Scene	Flickr/James Wheeler	OASIS	6.0926	1.028	3.5865	1.9489
positive	3	I516	Nature-1.jpg	Scene	Pixabay	OASIS	6.1188	0.9725	4.4272	1.7523
positive	3		P070.bmp	Scene	GAPED	GAPED	6.8393	0.2954	2.5078	2.7223
positive	3		P095.bmp	Animal	GAPED	GAPED	6.6064	0.6244	1.1294	1.3769
positive	3	I616	Penguins-2.jpg	Animal	Pixabay	OASIS	6.2079	0.8754	4.6505	1.7361
positive	3	I634	Pinecone-3.jpg	Object	Pixabay	OASIS	5.2037	1.0744	2.4231	1.5372
positive	3	I648	Present-2.jpg	Object	Pixabay	OASIS	5.4902	1.0693	3.0891	1.6739
positive	3	I661	Rainbow-2.jpg	Scene	Pixabay	OASIS	6.2574	0.9555	4.9029	1.7007
positive	3	I684	Rubber-duck-1.jpg	Object	Pixabay	OASIS	5.4118	1.0469	3.7624	1.8716
positive	3	I884	Wedding-11.jpg	Object	Pixabay	OASIS	5.0196	1.1343	3.4851	1.5467
negative	4	I22	Animal-carcass-1.jpg	Animal	Wikipedia	OASIS	2.7222	1.2368	3.7692	2.0538
negative	4	I119	Car-accident-4.jpg	Object	Pixabay	OASIS	2.0278	0.9418	3.9615	1.8111
negative	4	I120	Car-crash-1.jpg	Scene	Wikipedia	OASIS	1.8529	0.763	4.5545	1.7577
negative	4	I236	Destruction-3.jpg	Scene	Pixabay	OASIS	1.8981	0.9165	3.5962	2.0552
negative	4	I276	Dog-26.jpg	Animal	Flickr/virtualcorey	OASIS	1.2963	0.6871	4.8558	2.3041
negative	4	I287	Dummy-1.jpg	Object	Flickr/Christopher Michel	OASIS	1.1574	0.5496	5.2019	2.3786
negative	4	I305	Explosion-4.jpg	Scene	Pixabay	OASIS	2.5	1.3361	4.3077	2.0341
negative	4	I382	Garbage-dump-4.jpg	Scene	Pixabay	OASIS	1.6389	0.8141	3.7885	1.9492
negative	4	I383	Garbage-dump-5.jpg	Scene	Pixabay	OASIS	2.1373	1.0053	3.3267	1.6977
negative	4	I420	Gun-10.jpg	Object	Pixabay	OASIS	2.6436	1.5072	4.1748	1.8861
negative	4	I444	Jail-3.jpg	Scene	Pixabay	OASIS	2.5196	1.1918	3.901	1.8574
negative	4	I445	Jail-4.jpg	Scene	Pixabay	OASIS	2.1111	1.0442	3.4327	1.7887
negative	4	I454	Knife-2.jpg	Object	Pixabay	OASIS	3.3431	1.0483	3.703	1.5591
negative	4	I637	Plane-crash-2.jpg	Scene	Pixabay	OASIS	2.8137	1.1918	3.8713	1.6832
negative	4	I726	Shark-1.jpg	Animal	Pixabay	OASIS	3.7593	1.4589	4.1154	1.8185
negative	4		Sn094.bmp	Animal	GAPED	GAPED	1.5682	1.3426	4.6386	1.7549
negative	4	I770	Snake-4.jpg	Animal	Wikipedia	OASIS	2.3725	1.2659	4.802	1.9288
negative	4		Sp129.bmp	Animal	GAPED	GAPED	1.9058	1.4903	3.9101	2.4241
negative	4	I794	Spider-2.jpg	Animal	Pixabay	OASIS	2.902	1.4178	4.703	1.9367
negative	4	I851	Tornado-4.jpg	Scene	Pixabay	OASIS	2.6961	1.3628	5.1386	1.6555
positive	4	I61	Beach-3.jpg	Scene	Pixabay	OASIS	5.5149	1.0827	3.8058	1.6572
positive	4	I77	Bird-4.jpg	Animal	Pixabay	OASIS	5.549	1.0682	3.5743	1.7341
positive	4	I134	Cat-5.jpg	Animal	Pixabay	OASIS	6.2157	0.9913	4.8614	1.789
positive	4	I223	Dessert-6.jpg	Object	Pixabay	OASIS	5.5882	1.0932	3.8515	1.7854
positive	4	I267	Dog-17.jpg	Animal	Pixabay	OASIS	5.2277	1.2319	3.8447	1.6073
positive	4	I278	Dog-28.jpg	Animal	Flickr/wplynn	OASIS	5.5926	1.1843	3.5577	1.789
positive	4	I336	Fireworks-3.jpg	Scene	Wikipedia	OASIS	6.0882	0.9961	4.6337	1.7072
positive	4	I344	Flowers-1.jpg	Object	Pixabay	OASIS	5.7624	1.0407	3.6796	1.8215
positive	4	I349	Flowers-6.jpg	Object	Pixabay	OASIS	5.9444	0.9154	3.0096	1.6634
positive	4	I358	Food-5.jpg	Object	Pixabay	OASIS	5.4706	1.0408	3.1485	1.7169
positive	4	I372	Galaxy-2.jpg	Scene	Pixabay	OASIS	5.7723	1.0284	4.4369	1.9183
positive	4	I455	Lake-1.jpg	Scene	Pixabay	OASIS	6.2549	0.8976	3.9703	1.9619
positive	4	I456	Lake-2.jpg	Scene	Pixabay	OASIS	6.3922	0.8692	3.8911	2.0244
positive	4		P072.bmp	Scene	GAPED	GAPED	6.5085	0.8428	1.3394	1.4434
positive	4		P114.bmp	Animal	GAPED	GAPED	6.7179	0.9142	2.0119	2.4689
positive	4	I647	Present-1.jpg	Object	Pixabay	OASIS	5.5098	1.1323	2.9802	1.7262
positive	4	I677	Rollercoaster-3.jpg	Scene	Wikipedia	OASIS	5.1089	1.1216	4.3981	1.762
positive	4	I811	Sunset-2.jpg	Scene	Pixabay	OASIS	6.0098	1	4.1089	1.7544
positive	4	I815	Sunset-6.jpg	Scene	Pixabay	OASIS	5.8148	1.0425	3.3269	1.851
positive	4	I877	Wedding-4.jpg	Object	Pixabay	OASIS	5.8148	0.9967	3.1154	1.6149
negative	5		A069.bmp	Animal	GAPED	GAPED	1.1084	1.0038	4.4119	1.5029
negative	5	I23	Animal-carcass-2.jpg	Animal	Wikipedia	OASIS	3.2549	1.3979	4.0297	1.6879
negative	5	I26	Animal-carcass-5.jpg	Animal	Wikipedia	OASIS	1.6176	1.044	4.4752	2.2742
negative	5	I82	Bloody-knife-1.jpg	Object	Flickr/Maarten Van Damme	OASIS	1.8431	1.06	4.5446	1.9366
negative	5	I166	Cockroach-1.jpg	Animal	Pixabay	OASIS	2.0588	1.1759	4.3465	2.1746
negative	5	I167	Cockroach-2.jpg	Animal	Pixabay	OASIS	2.2647	1.2968	4.1089	2.1675
negative	5	I235	Destruction-2.jpg	Scene	Pixabay	OASIS	2.1863	1.0218	3.0594	1.7766
negative	5	I304	Explosion-3.jpg	Scene	Pixabay	OASIS	2.6481	1.6021	4.9231	1.8989
negative	5	I323	Fire-6.jpg	Scene	Pixabay	OASIS	2.2277	1.2719	4.5243	1.9943
negative	5	I341	Flood-1.jpg	Scene	Pixabay	OASIS	2.3627	1.0416	4.1287	1.7127
negative	5	I370	Funeral-1.jpg	Scene	Pixabay	OASIS	2.9216	1.1831	4.2376	1.8929
negative	5	I386	Garbage-dump-8.jpg	Scene	Pixabay	OASIS	2.0588	1.1242	3.1485	1.8351
negative	5	I414	Gun-4.jpg	Object	Pixabay	OASIS	2.8627	1.4559	3.8911	1.7544
negative	5	I419	Gun-9.jpg	Object	Pixabay	OASIS	2.8824	1.4371	4.3465	1.7346
negative	5	I438	Injury 2.jpg	Person	Pixabay	OASIS	2.0926	0.7678	4.0577	2.0424
negative	5	I638	Plane-crash-3.jpg	Scene	Pixabay	OASIS	2.2353	1.0453	4.1287	1.8202
negative	5		Sn009.bmp	Animal	GAPED	GAPED	3.5212	1.7696	3.8656	1.785
negative	5	I767	Snake-1.jpg	Animal	Wikipedia	OASIS	3	1.3201	4.1782	1.9411
negative	5		Sp119.bmp	Animal	GAPED	GAPED	2.3714	2.0839	4.3266	1.974
negative	5	I871	War-8.jpg	Scene	Pixabay	OASIS	1.7157	0.9583	5.1386	1.7609
positive	5	I64	Beach-6.jpg	Scene	Wikipedia	OASIS	6.0556	0.9651	3.8942	1.7677
positive	5	I76	Bird-3.jpg	Animal	Pixabay	OASIS	6.037	0.9563	3.4327	1.711
positive	5	I159	Chipmunk-2.jpg	Animal	Flickr/Gilles Gonthier	OASIS	5.7353	0.9326	4.23	1.7166
positive	5	I160	Chipmunk-3.jpg	Animal	Pixabay	OASIS	5.5294	0.9088	3.7228	1.6439
positive	5	I174	Cold-4.jpg	Object	Pixabay	OASIS	5.0686	1.027	2.9604	1.6366
positive	5	I220	Dessert-3.jpg	Object	Pixabay	OASIS	5.6337	1.0745	4.2039	1.8223
positive	5	I269	Dog-19.jpg	Animal	Pixabay	OASIS	5.9406	0.9677	4.3495	1.6432
positive	5	I271	Dog-21.jpg	Animal	Pixabay	OASIS	5.9902	0.9698	4.0495	1.6756
positive	5	I334	Fireworks-1.jpg	Scene	Pixabay	OASIS	6.1574	0.8877	4.4231	1.7774
positive	5	I347	Flowers-4.jpg	Object	Pixabay	OASIS	5.703	1.0821	3.7184	1.7735
positive	5	I352	Flowers-9.jpg	Object	Pixabay	OASIS	5.8911	1.1393	4.0777	1.775
positive	5	I470	Lake-16.jpg	Scene	Flickr/James Wheeler	OASIS	6.1089	0.9263	4.2913	1.7636
positive	5	I463	Lake-9.jpg	Scene	Flickr/James Wheeler	OASIS	6.4118	0.8248	4.1089	1.9178
positive	5	I504	Moon-1.jpg	Scene	Pixabay	OASIS	5.2745	1.1787	3.6139	1.8109
positive	5		P082.jpg	Animal	GAPED	GAPED	6.2159	1.7857	0.5359	0.5929
positive	5	I604	Parachuting-1.jpg	Scene	Pixabay	OASIS	5.1275	1.0309	4.5446	1.5134
positive	5	I706	Sailing-3.jpg	Scene	Wikipedia	OASIS	5.451	1.0495	3.6238	1.6362
positive	5	I756	Skydiving-2.jpg	Person	Pixabay	OASIS	5.3333	1.1374	4.604	1.7267
positive	5	I795	Statue-1.jpg	Object	Pixabay	OASIS	5.3333	1.1601	2.8077	1.6315
positive	5	I880	Wedding-7.jpg	Object	Pixabay	OASIS	5.2843	1.2217	3.2475	1.5582
negative	6	I121	Car-crash-2.jpg	Scene	Wikipedia	OASIS	1.9901	0.8306	4.2136	1.8768
negative	6	I230	Destruction-7.jpg	Scene	Pixabay	OASIS	2.0099	0.9539	3.8544	2.1023
negative	6	I302	Explosion-1.jpg	Scene	Pixabay	OASIS	2.6471	1.5711	5.1485	1.6875
negative	6	I310	Feces-2.jpg	Object	Wikipedia	OASIS	2.0098	1.0292	3.5248	2.0572
negative	6	I317	Ferret-1.jpg	Animal	Pixabay	OASIS	2.8039	1.1944	4.4851	1.9059
negative	6	I322	Fire-5.jpg	Scene	Pixabay	OASIS	1.7353	0.9843	5.2871	1.8184
negative	6	I342	Flood-2.jpg	Scene	Pixabay	OASIS	2.3564	1.1008	3.8544	1.7955
negative	6	I366	Frustrated pose 5	Person	Wikipedia	OASIS	2.4608	0.9918	3.7426	1.7068
negative	6	I384	Garbage-dump-6.jpg	Scene	Pixabay	OASIS	1.963	0.9465	3.3173	1.8761
negative	6	I385	Garbage-dump-7.jpg	Scene	Pixabay	OASIS	2.7353	1.1767	2.4752	1.6037
negative	6	I417	Gun-7.jpg	Object	Pixabay	OASIS	2.8812	1.5639	4.0194	1.8942
negative	6	I443	Jail-2.jpg	Scene	Pixabay	OASIS	2.0198	1.1915	3.6505	2.0084
negative	6	I639	Plane-crash-4.jpg	Object	Pixabay	OASIS	2.0495	1.0428	4.1068	1.9195
negative	6	I725	Severed finger 1.jpg	Person	Wikipedia	OASIS	1.6733	0.9067	4.3689	2.3305
negative	6		Sn120.bmp	Animal	GAPED	GAPED	3.6114	1.736	2.1407	1.575
negative	6		Sp020.bmp	Animal	GAPED	GAPED	2.0942	1.3762	4.512	1.9376
negative	6		Sp139.bmp	Animal	GAPED	GAPED	1.9211	2.3695	4.6547	1.8795
negative	6	I835	Thunderstorm-11.jpg	Scene	Pixabay	OASIS	3.9444	1.5638	4.4135	1.7327
negative	6	I865	War-2.jpg	Scene	Pixabay	OASIS	2.396	1.5171	4.5825	1.8762
negative	6	I868	War-5.jpg	Scene	Pixabay	OASIS	2.4554	1.4528	4.3883	2.1613
positive	6	I59	Beach-1.jpg	Scene	Pixabay	OASIS	6.3663	0.8453	4.7379	1.6917
positive	6	I81	Birthday-3.jpg	Scene	Pixabay	OASIS	5.5686	1.0484	3.4257	1.5189
positive	6	I98	Bubble-2.jpg	Object	Pixabay	OASIS	5	1.0392	3.0388	1.7429
positive	6	I130	Cat-1.jpg	Animal	Pixabay	OASIS	5.4216	1.1641	3.8416	1.5731
positive	6	I219	Dessert-2.jpg	Object	Pixabay	OASIS	5.7353	1.1074	3.2475	1.7573
positive	6	I221	Dessert-4.jpg	Object	Pixabay	OASIS	5.3889	1.0397	3.1154	1.6209
positive	6	I241	Dock-1.jpg	Scene	Pixabay	OASIS	5.5644	1.0239	3.6408	1.6321
positive	6	I262	Dog-12.jpg	Animal	Wikipedia	OASIS	6.2871	0.7789	4.4078	1.6236
positive	6	I268	Dog-18.jpg	Animal	Pixabay	OASIS	6.1961	0.8448	4.8812	1.5119
positive	6	I256	Dog-6.jpg	Animal	Pixabay	OASIS	6.4902	0.7803	5.0297	1.7231
positive	6	I371	Galaxy-1.jpg	Scene	Pixabay	OASIS	5.598	1.1795	4.0891	1.9652
positive	6	I373	Galaxy-3.jpg	Scene	Pixabay	OASIS	5.451	1.2398	4.0099	1.8894
positive	6	I396	Goat-1.jpg	Animal	Flickr/Neil Piddock	OASIS	5.3333	1.2228	3.3077	1.763
positive	6	I468	Lake-14.jpg	Scene	Flickr/James Wheeler	OASIS	6.3137	0.9438	4.6634	1.6449
positive	6	I469	Lake-15.jpg	Scene	Flickr/James Wheeler	OASIS	6.2475	0.9209	4.6311	1.7489
positive	6		P099.bmp	Animal	GAPED	GAPED	6.1091	1.1914	1.2765	1.3601
positive	6	I660	Rainbow-1.jpg	Scene	Wikipedia	OASIS	6.2315	0.9916	4.0577	1.789
positive	6	I813	Sunset-4.jpg	Scene	Pixabay	OASIS	6.1078	0.9941	4.3168	1.8327
positive	6	I814	Sunset-5.jpg	Scene	Pixabay	OASIS	5.8796	1.1251	3.5385	1.8846
positive	6	I886	Wedding-ring-1.jpg	Object	Pixabay	OASIS	5.7549	1.1383	3.6634	1.675
